# Supplementary material for: Ex Vivo Human Colon Tissue Exposure to Pristine Graphene Activates Genes Involved in the Binding, Adhesion and Proliferation of Epithelial Cells
Source: Int J Mol Sci. 2021 Oct 23;22(21):11443. doi: 10.3390/ijms222111443 (PMC8584180; doi:10.3390/ijms222111443)
Supplement: Supplementary file 1 [file ijms-22-11443-s001.zip]

Archive with 1 entries (1 files):
- ijms-1420318-supplementary.pdf
